# Supplementary material for: A Tad-like apparatus is required for contact-dependent prey killing in predatory social bacteria
Source: eLife. 2021 Sep 10;10:e72409. doi: 10.7554/eLife.72409 (PMC8460266; doi:10.7554/eLife.72409)
Supplement: Figure 4—figure supplement 4—source data 1. [file elife-72409-fig4-figsupp4-data1.zip]

Archive with 4 entries (4 files):
- Figure 4-figure supplement 4-source data .pdf
- __MACOSX/._Figure 4-figure supplement 4-source data .pdf
- Figure 4-figure supplement 4-source data.bmp
- __MACOSX/._Figure 4-figure supplement 4-source data.bmp
